# Supplementary material for: Recycled Steel Slag as a Porous Adsorbent to Filter Phosphorus-Rich Water with 8 Filtration Circles
Source: Materials (Basel). 2021 Jun 9;14(12):3187. doi: 10.3390/ma14123187 (PMC8228387; doi:10.3390/ma14123187)
Supplement: Supplementary file 1 [file materials-14-03187-s001.zip]

Archive with 1 entries (1 files):
- materials-1246299-supplementary.pdf
